# Supplementary material for: Nitrites Detection with Sensors Processed via Matrix-Assisted Pulsed Laser Evaporation
Source: Nanomaterials (Basel). 2022 Mar 29;12(7):1138. doi: 10.3390/nano12071138 (PMC9000718; doi:10.3390/nano12071138)
Supplement: Supplementary file 1 [file nanomaterials-12-01138-s001.zip]

Archive with 1 entries (1 files):
- nanomaterials-1612934-supplementary.pdf
